# Supplementary material for: A Study on the Photoisomerization of (E)-Dehydrozingerone, Its (E)-(E)-C₂ Symmetric Dimer, and Their O-Methylated Derivatives
Source: Molecules. 2024 Dec 13;29(24):5901. doi: 10.3390/molecules29245901 (PMC11678602; doi:10.3390/molecules29245901)
Supplement: Supplementary file 1 [file molecules-29-05901-s001.zip]

Archive with 1 entries (1 files):
- molecules-3337403-supplementary.pdf
